# Supplementary material for: Engineered Microvessel for Cell Culture in Simulated Microgravity
Source: Int J Mol Sci. 2021 Jun 13;22(12):6331. doi: 10.3390/ijms22126331 (PMC8231837; doi:10.3390/ijms22126331)
Supplement: Supplementary file 1 [file ijms-22-06331-s001.zip]

Archive with 1 entries (1 files):
- ijms-1231159-supplementary.pdf
